# Supplementary material for: Beneficial Modulation of Lipid Mediator Biosynthesis in Innate Immune Cells by Antirheumatic Tripterygium wilfordii Glycosides
Source: Biomolecules. 2021 May 17;11(5):746. doi: 10.3390/biom11050746 (PMC8155965; doi:10.3390/biom11050746)
Supplement: Supplementary file 1 [file biomolecules-11-00746-s001.zip]

Archive with 1 entries (1 files):
- biomolecules-1203255-supplementary.pdf
